# Supplementary material for: Influence of the Graft Length on Nanocomposite Structure and Interfacial Dynamics
Source: Nanomaterials (Basel). 2023 Feb 16;13(4):748. doi: 10.3390/nano13040748 (PMC9960434; doi:10.3390/nano13040748)
Supplement: Supplementary file 1 [file nanomaterials-13-00748-s001.zip]

Archive with 1 entries (1 files):
- nanomaterials-2199245-supplementary.pdf
